# Supplementary material for: Autoantibody to GNAS in Early Detection of Hepatocellular Carcinoma: A Large-Scale Sample Study Combined with Verification in Serial Sera from HCC Patients
Source: Biomedicines. 2022 Jan 4;10(1):97. doi: 10.3390/biomedicines10010097 (PMC8773227; doi:10.3390/biomedicines10010097)
Supplement: Supplementary file 1 [file biomedicines-10-00097-s001.zip]

Archive with 1 entries (1 files):
- biomedicines-1534387-supplementary.pdf
